# Supplementary material for: Developmental diet regulates Drosophila lifespan via lipid autotoxins
Source: Nat Commun. 2017 Nov 9;8:1384. doi: 10.1038/s41467-017-01740-9 (PMC5680271; doi:10.1038/s41467-017-01740-9)
Supplement: Supplementary file 3 — Supplementary Data 1 [file 41467_2017_1740_MOESM3_ESM.xlsx]

## Sheet: Sheet1
Supplementary Data 1. Cohort sizes, median and maximum lifespans, and log-rank tests for Kaplan-Meier survival curves in this study.
		Cohort size [n number]	Log-rank p-value	Median lifespan [days]	Maximum lifespan [days]
Fig. 1c (adult diet: LYHG)	STD	211		40	6.7% survival at 71 days
	LOW	206		38	65
	STD vs. LOW		p<1.0e-10
Fig. 1c (adult diet: LY)	STD	216		49	67
	LOW	223		59	3.2% survival at 71 days
	STD vs. LOW		p<1.0e-10
Fig. 1c (adult diet: HY)	STD	213		32	59
	LOW	218		52	71
	STD vs. LOW		p<1.0e-10
Fig. 1c (adult diet: HYHG)	STD	224		29	71
	LOW	214		60	12.6% survival at 71 days
	STD vs. LOW		p<1.0e-10
Fig. 2a	OreR STD	230		39	65
	OreR LOW	119		53	65
	OreR STD vs. LOW		p<1.0e-10
Fig. 2b	wDAH STD	285		27	0.4% survival at 60 days
	wDAH LOW	215		31	67
	wDAH STD vs. LOW		p=0.1183 (Log-rank test)
	wDAH STD vs. LOW @ 50% survival		p=1.0e-06 (Fisher's exact test)
Fig. 2d	LOW (<0.4)	37		19	2.7% survival at 59 days
	LOW (0.425-0.475)	72		26	2.7% survival at 59 days
	LOW (0.525-0.575)	124		36	5.1% survival at 59 days
	LOW (>0.6)	116		44	3.6% survival at 59 days
	STD	146		35	1.5% survival at 59 days
	LOW (<0.4) vs. STD		p=4.9e-06
	LOW (0.425-0.475) vs. STD		p=2.2e-05
	LOW (0.525-0.575) vs. STD		p=0.0142
	LOW (>0.6) vs. STD		p=4.3e-08
Fig. 2f , g	LOW (<0.4)	118		20	57
	LOW (0.425-0.475)	114		33	60
	LOW (0.525-0.575)	81		40	57
	LOW (>0.6)	29		44	60
	STD (<0.85)	139		31	61
	STD (0.90-0.95)	207		30	57
	STD (>1.00)	67		31	57
	LOW (<0.4) vs. LOW (0.425-0.475)		p<1.0e-10
	LOW (<0.4) vs. LOW (0.525-0.575)		p<1.0e-10
	LOW (<0.4) vs. LOW (>0.6)		p<1.0e-10
	LOW (0.425-0.475) vs. LOW (0.525-0.575)		p=0.0522
	LOW (0.425-0.475) vs. LOW (>0.6)		p=0.0043
	LOW (0.525-0.575) vs. LOW (>0.6)		p=0.0757
	STD (<0.85) vs. STD (0.90-0.95)		p=0.4495
	STD (<0.85) vs. STD (>1.00)		p=0.6901
	STD (0.90-0.95) vs. STD (>1.00)		p=0.7117
	LOW (<0.4) vs. STD (0.90-0.95)		p<1.0e-10
	LOW (0.425-0.475) vs. STD (0.90-0.95)		p=0.1014
	LOW (0.525-0.575) vs. STD (0.90-0.95)		p=0.0001
	LOW (>0.6) vs. STD (0.90-0.95)		p=0.0002
Fig. 3a	STD	150
	LOW	197
	STD vs. LOW		p=0.1164
Fig. 3b	STD	192
	LOW	195
	STD vs. LOW		p<1.0e-10
Fig. 3d	STD	105
	LOW	80
	STD vs. LOW		p<1.0e-10
Fig. 3f	STD PC	179		30	n/a
	LOW PC	214		51	n/a
	No PC	201		57	n/a
	STD PC vs. LOW PC		p<1.0e-10
	STD PC vs. No PC		p<1.0e-10
	LOW PC vs. No PC		p<1.0e-10
Fig. 4a	PC w/ STD males (15/vial)	116		55% survival at 58 days	n/a
	PC none	96		64	4.5% survival at 76 days
	PC w/ STD males vs PC none		p<1.0e-10
Fig. 4b	PC w/ LOW males (30/vial)	214		50	1.4% survival at 70 days
	PC none	201		57	8% survival at 70 days
	PC w/ LOW males vs PC none		p<1.0e-10
Fig. 4c	PC w/ LOW males	97		41	n/a
	PC none	97		48	3.4% survival at 63 days
	PC w/ LOW males vs PC none		p=0.0180
Fig. 4d	PC w/ STD males	178		28	63
	PC none	175		48	3.5% survival at 63 days
	PC w/ STD males vs PC none		p<1.0e-10
Fig. 4e	PC w/ STD males	118		36	10.2% survival at 54 days
	PC none	117		50	33.8% survival at 54 days
	PC w/ STD males vs PC none		p<1.0e-10
Fig. 4f	PC w/ STD males	120		29	n/a
	PC w/ STD females	119		37	n/a
	PC none	96		64	4.5% survival at 76 days
	PC w/ STD males vs PC none		p<1.0e-10
	PC w/ STD females vs PC none		p<1.0e-10
	PC w/ STD males vs PC w/ STD females		p=0.0160
Fig. 4g	STD males (30)	420		29	4.6% survival at 51 days
	STD females (30)	240		32	3.9% survival at 51 days
	STD males (15)	205		41	4.6% survival at 62 days
	STD females (15)	210		35	5.8% survival at 51 days
	LOW males (30)	420		53	6.3% survival at 71 days
	LOW females (30)	210		41	10.5% survival at 55 days
	STD males (30) vs. STD females (30)		p=0.0442
	STD males (15) vs. STD females (15)		p<1.0e-10
	LOW males (30) vs. LOW females (30)		p<1.0e-10
Fig. 5a	PC vial	126		24	71
	PC vial hexane-washed	124		51	n/a
	Empty ctrl vial	119		55	n/a
	Empty ctrl vial hexane-washed	120		57	n/a
	PC vial vs. PC vial hexane-washed		p<1.0e-10
	PC vial vs. Empty ctrl vial		p<1.0e-10
	PC vial hexane-washed vs. Empty ctrl vial hexane-washed		p=0.0988
	Empty ctrl vial vs. Empty ctrl vial hexane-washed		p=0.3046
Fig. 5b	cuticular hexane extract	119		24	n/a
	blank hexane	120		62	n/a
	Cuticular hexane extract vs. Blank hexane		p<1.0e-10
Fig. 5c	PromE>TSC	124		23	n/a
	w>TSC	123		66.1% survival at 43 days	n/a
	none	116		70.7% survival at 43 days	n/a
	PromE>TSC vs. w>TSC		p<1.0e-10
	PromE>TSC vs. none		p=0.5051
	w>TSC vs. none		p<1.0e-10
Fig. 6d	PromE>Cyp4g1i	127		57.8% survival at 49 days	n/a
	PromE>w	128		38	n/a
	Blank	123		61	n/a
	PromE>Cyp4g1i vs. PromE>w		p=1.5e-05
	PromE>Cyp4g1i vs. Blank		p=0.0001
	PromE>w vs. Blank		p<1.0e-10
Fig. 6f	PromE>desat1i	122		51	n/a
	PromE>TSC	126		55	n/a
	PromE>w	126		31	n/a
	Blank	123		61	n/a
	PromE>desat1i vs. PromE>w		p<1.0e-10
	PromE>TSC vs. PromE>w		p<1.0e-10
	PromE>desat1i vs. PromE>TSC		p=0.0887
	PromE>TSC vs. Blank		p=0.001
	PromE>w vs. Blank		p<1.0e-10
	PromE>desat1i vs. Blank		p=0.00000019
Fig. 6g	Blank	116		58	n/a
	250 μg 7-T	117		13	29
	125 μg 7-T	119		23	n/a
	250 μg tricosane	115		52	n/a
	125 μg tricosane	114		53	n/a
	250 μg 7-P	120		13	n/a
	250 μg 7-T vs. 250 μg tricosane		p<1.0e-10
	125 μg 7-T vs. 125 μg tricosane		p<1.0e-10
	250 μg 7-T vs. blank		p<1.0e-10
	125 μg 7-T vs. blank		p<1.0e-10
	250 μg tricosene vs. blank		p=0.0887
	125 μg tricosene vs. blank		p=0.8339
	250 μg 7-P vs. blank		p<1.0e-10
Fig. 6h	Blank	75		58	n/a
	250 μg 7,11-HD	100		20	n/a
	250 μg Heptacosane	100		58	n/a
	250 μg 7,11-ND	106		22	n/a
	250 μg 7,11-HD vs. Blank		p<1.0e-10
	250 μg Heptacosane vs. Blank		p=0.2329
	250 μg 7,11-ND vs. Blank		p<1.0e-10
	250 μg 7,11-HD vs. 250 μg Heptacosane		p<1.0e-10
Fig. 7e	STD+blank	80		37	67
	LOW+blank	80		57	77
	STD+7-T	80		26	52
	LOW+7-T	80		26	45
	STD+blank vs. LOW+blank		p=0.0000078
	STD+blank vs. STD+7-T		p=0.0059
	LOW+blank vs. LOW+7-T		p<1.0e-10
	STD+7-T vs. LOW+7-T		p=0.8932
Fig. 7f	PromE>w (30)	118		17	51
	PromE>w (15)	116		29	1.8% survival at 57 days
	PromE>desat1i (30)	116		29	54
	PromE>desat1i (15)	111		31	51
	PromE>w: 30 vs. 15		p<1.0e-10
	PromE>desat1i: 30 vs. 15		p=0.3371
Fig. 7g	none	120		53.8% survival at 56 days	n/a
	wildtype	121		24	n/a
	chico+/-	126		26	n/a
	wildtype vs. chico+/-		p=0.5017
	wildtype vs. none		p<1.0e-10
	chico+/- vs. none		p<1.0e-10
Fig. 7i	wt+blank	87		26	41
	chico+/-+blank	84		62	80
	wt+7-T	85		15	28
	chico+/-+7-T	87		29	49
	wt+blank vs. chico+/-+blank		p<1.0e-10
	wt+blank vs. wt+7-T		p<1.0e-10
	chico+/-+blank vs. chico+/-+7-T		p<1.0e-10
	wildtype+7-T vs. chico+/-+7-T		p<1.0e-10
Fig. 9a	PC w/ STD males (30)	178		28	63
	PC w/ STD males (15)	178		35	63
	PC none	175		48	3.5% survival at 63 days
	PC w/ STD males 30 vs. 15		p<1.0e-10
	PC w/ STD males (30) vs. PC none		p<1.0e-10
	PC w/ STD males (15) vs. PC none		p<1.0e-10
Fig. 9b	30	120		31	76
	15	128		63	87
	7	133		61	87
	3	139		63	87
	30 vs. 15		p<1.0e-10
	30 vs. 7		p<1.0e-10
	30 vs. 3		p<1.0e-10
	15 vs. 7		p=1.000
	15 vs. 3		p=1.000
	7 vs. 3		p=1.000
Fig. 9c	90	355		28	86
	60	300		32	85
	30	208		58	84
	15	217		68	91
	7	153		68	87
	3	146		69	86
	90 vs. 30		p<1.0e-10
	90 vs. 60		p=0.0002
	60 vs. 30		p<1.0e-10
	30 vs. 15		p=6.3e-07
	30 vs. 7		p=1.7e-05
	30 vs. 3		p=0.0002
	15 vs. 7		p=0.8754
	15 vs. 3		p=0.3337
	7 vs. 3		p=0.5722
Fig. 9d	30	235		34	54
	15	217		38	58
	5	197		40	58
	30 vs. 15		p<1.0e-10
	30 vs. 5		p<1.0e-10
	15 vs. 5		p=0.0005
Fig. 9e	STD 30	200		40	12.5% survival at 52 days
	STD 15	200		41	8.6% survival at 52 days
	LOW 30	164		33	49
	LOW 15	203		31	46
	STD 30 vs. 15		p=0.6122
	LOW 30 vs. 15		p=0.9183
Fig. 9f	45	263		31	61
	30	265		43	61
	15	265		50	3.9% survival at 61 days
	45 vs. 30		p<1.0e-10
	30 vs. 15		p<1.0e-10
	45 vs. 15		p<1.0e-10
Fig. 9g	wildtype (15)	119		39	73
	chico+/- (15)	117		67	80
	wildtype (30)	231		32	67
	chico+/- (30)	231		48	80
	wildtype (15) vs. chico+/- (15)		p<1.0e-10
	wildtype (30) vs. chico+/- (30)		p<1.0e-10
	chico+/- (30) vs. chico+/- (15)		p<1.0e-10
	wildtype (30) vs.wildtype (15)		p=6e-9
Supp. Fig. S1c	HY	213		32	59
	HYHG	224		29	71
	LY	216		49	67
	LYHG	211		40	6.7% survival at 71 days
	HY vs. HYHG		p=0.318
	HY vs. LY		p<1.0e-10
	LY vs. LYHG		p=0.571
	HYHG vs. LYHG		p<1.0e-10
	LY vs. HYHG		p<1.0e-10
	HY vs. LYHG		p<1.0e-10
Supp. Fig. S1d	HY	218		52	71
	HYHG	214		60	12.6% survival at 71 days
	LY	223		59	3.2% survival at 71 days
	LYHG	206		38	65
	HY vs. HYHG		p<1.0e-10
	HY vs. LY		p<1.0e-10
	LY vs. LYHG		p<1.0e-10
	HYHG vs. LYHG		p<1.0e-10
	LY vs. HYHG		p=0.1436
	HY vs. LYHG		p<1.0e-10
Supp. Fig. S1f	STD on HYHG	229		36	n/a
	STD on LYHG	221		37	6.8% survival at 51 days
	LOW on HYHG	145		54	n/a
	LOW on LYHG	119		34	5.2% survival at 45 days
	STD vs. LOW on HYHG		p<1.0e-10
	STD vs. LOW on LYHG		p=0.0001
	STD on HYHG vs. LYHG		p=0.0386
	LOW on HYHG vs. LYHG		p<1.0e-10
Supp. Fig. S2a	Acp>w	147		34	0.7% survival at 70 days
	w>hid	90		45	4.6% survival at 70 days
	Acp>hid	147		44	2% survival at 70 days
	none	138		59	9.9% survival at 70 days
	Acp>w vs. w>hid		p=0.0001
	Acp>w vs. Acp>hid		p=0.0004
	w>hid vs. Acp>hid		p=0.2623
	Acp>w vs. none		p<1.0e-10
	w>hid vs. none		p=2.7e-9
	Acp>hid vs. none		p<1.0e-10
Supp. Fig. S2b	30 μg cVA	120		60	15.3% survival at 66 days
	15 μg cVA	120		61	24.2% survival at 66 days
	blank	120		61	26.7 % survival at 66 days
	30 μg cVA vs. blank		p=0.0587
	15 μg cVA vs. blank		p=0.6235
	30 μg cVA vs. 15 μg cVA		p=0.1634
Sup. Fig. S2c	Blank	113		59	80
	500 μg 7-T	121		18	3.3% survival at 24 days
	250 μg 7-T	124		23	37
	500 μg 9-T	117		20	16.2% survival at 24 days
	250 μg 9-T	125		28	4.8% survival at 37 days
	500 μg 7-T vs. 500 μg 9-T		p=0.0001
	250 μg 7-T vs. 250 μg 9-T		p=0.0002
	Any vs. Blank		p<1.0e-10
Supp. Fig. S2f	PC w/ STD males	59		24	n/a
	PC none	54		28	n/a
	PC w/ STD males vs PC none		p=6.7e-07
Supp. Fig. S2g	250 μg 7-T	59		9	n/a
	Blank	39		26	n/a
	250 μg 7-T vs. Blank		p=1.2e-07
Supp. Fig. S2h	.775 μmoles squalene	105		26	13% survival at 45 days
	.775 μmoles squalane	105		24	5.8% survival at 49 days
	.775 μmoles heptadecane	103		13	19.7% survival at 20 days
	.775 μmoles nervonic acid	100		60	18.2% survival at 70 days
	Blank	100		62	4.2% survival at 70 days
	squalene vs. squalane		p=0.105
	squalene vs. Blank		p<1.0e-10
	squalane vs. Blank		p<1.0e-10
	heptadecane vs. Blank		p<1.0e-10
	nervonic acid vs. Blank		p=0.2661
