# Supplementary material for: Developmental diet regulates Drosophila lifespan via lipid autotoxins
Source: Nat Commun. 2017 Nov 9;8:1384. doi: 10.1038/s41467-017-01740-9 (PMC5680271; doi:10.1038/s41467-017-01740-9)
Supplement: Supplementary file 4 — Supplementary Data 2 [file 41467_2017_1740_MOESM4_ESM.xlsx]

## Sheet: Sheet1
Supplementary Data 2. Life tables used for Supplementary Figure S4.
Panel A	STD on LYHG
	Age	Dead	Censored
	0	0	0
	3	0	0
	6	0	4
	10	0	4
	13	0	0
	17	2	0
	20	2	1
	24	4	1
	27	14	1
	31	22	1
	35	22	0
	38	21	0
	41	15	0
	45	17	0
	48	11	0
	51	8	1
	55	5	0
	58	4	0
	61	7	0
	65	13	0
	67	8	0
	71	10	13
	LOW on LYHG
	Age	Dead	Censored
	0	0	0
	3	0	0
	6	0	4
	10	0	1
	13	0	1
	17	1	1
	20	1	3
	24	1	0
	27	7	0
	31	21	0
	35	45	0
	38	41	0
	41	34	0
	45	23	0
	48	11	0
	51	5	0
	55	0	0
	58	1	0
	61	2	0
	65	3	0
	67	0	0
	71	0	0
	STD on LY
	Age	Dead	Censored
	0	0	0
	3	0	0
	6	0	1
	10	0	1
	13	0	0
	17	0	1
	20	0	1
	24	1	0
	27	0	1
	31	4	0
	35	5	0
	38	1	0
	41	15	1
	45	25	0
	48	36	0
	51	67	0
	55	35	0
	58	6	0
	61	13	0
	65	1	0
	67	1	0
	71	0	0
	LOW on LY
	Age	Dead	Censored
	0	0	0
	3	0	0
	6	0	2
	10	0	0
	13	0	1
	17	0	0
	20	0	0
	24	1	1
	27	0	1
	31	1	0
	35	1	0
	38	1	0
	41	0	0
	45	1	0
	48	4	0
	51	14	0
	55	23	0
	58	14	0
	61	54	0
	65	54	0
	67	34	0
	71	9	7
	STD on HY
	Age	Dead	Censored
	0	0	0
	3	0	0
	6	1	0
	10	6	0
	13	5	1
	16	6	0
	19	9	2
	22	28	1
	25	16	0
	28	20	0
	31	11	0
	35	14	0
	38	25	0
	41	24	0
	44	24	0
	48	12	0
	51	2	0
	55	3	0
	58	1	0
	61	2	0
	LOW on HY
	Age	Dead	Censored
	0	0	0
	3	0	0
	6	0	0
	10	0	0
	13	0	0
	16	0	0
	19	2	0
	22	1	0
	25	1	0
	28	5	2
	31	3	1
	35	5	1
	38	8	2
	41	13	0
	44	21	0
	48	21	0
	51	25	0
	55	62	0
	58	3	0
	61	22	0
	65	15	0
	67	3	0
	71	2	0
	STD on HYHG
	Age	Dead	Censored
	0	0	0
	3	0	0
	6	2	3
	10	2	0
	13	6	0
	16	9	0
	19	20	0
	22	25	0
	25	24	0
	28	21	0
	31	12	0
	35	23	0
	38	14	0
	41	11	0
	44	19	0
	48	10	0
	51	2	0
	55	7	0
	58	3	0
	61	3	0
	65	5	0
	67	1	0
	71	2	0
	LOW on HYHG
	Age	Dead	Censored
	0	0	0
	3	0	0
	6	0	2
	10	0	0
	13	0	1
	16	0	0
	19	0	1
	22	2	0
	25	1	3
	28	1	0
	31	1	0
	35	5	1
	38	6	0
	41	12	0
	44	10	0
	48	12	0
	51	7	0
	55	23	0
	58	8	0
	61	21	0
	65	35	0
	67	17	0
	71	19	26
Panel B	STD on HY
	Age	Dead	Censored
	0	0	0
	3	0	0
	6	1	0
	10	6	0
	13	5	1
	16	6	0
	19	9	2
	22	28	1
	25	16	0
	28	20	0
	31	11	0
	35	14	0
	38	25	0
	41	24	0
	44	24	0
	48	12	0
	51	2	0
	55	3	0
	58	1	0
	61	2	0
	STD on HYHG
	Age	Dead	Censored
	0	0	0
	3	0	0
	6	2	3
	10	2	0
	13	6	0
	16	9	0
	19	20	0
	22	25	0
	25	24	0
	28	21	0
	31	12	0
	35	23	0
	38	14	0
	41	11	0
	44	19	0
	48	10	0
	51	2	0
	55	7	0
	58	3	0
	61	3	0
	65	5	0
	67	1	0
	71	2	0
	STD on LY
	Age	Dead	Censored
	0	0	0
	3	0	0
	6	0	1
	10	0	1
	13	0	0
	17	0	1
	20	0	1
	24	1	0
	27	0	1
	31	4	0
	35	5	0
	38	1	0
	41	15	1
	45	25	0
	48	36	0
	51	67	0
	55	35	0
	58	6	0
	61	13	0
	65	1	0
	67	1	0
	71	0	0
	STD on LYHG
	Age	Dead	Censored
	0	0	0
	3	0	0
	6	0	4
	10	0	4
	13	0	0
	17	2	0
	20	2	1
	24	4	1
	27	14	1
	31	22	1
	35	22	0
	38	21	0
	41	15	0
	45	17	0
	48	11	0
	51	8	1
	55	5	0
	58	4	0
	61	7	0
	65	13	0
	67	8	0
	71	10	13
Panel C	STD donors
	Age	Dead	Censored
	0	0	0
	3	0	0
	7	0	0
	11	0	0
	14	6	0
	17	14	0
	21	18	0
	24	14	0
	27	16	0
	30	23	1
	33	20	0
	37	23	0
	41	15	0
	45	8	0
	50	12	0
	54	8	1
	LOW donors
	Age	Dead	Censored
	0	0	0
	3	0	0
	7	0	0
	11	0	0
	14	0	0
	17	0	2
	20	2	1
	24	2	0
	27	11	0
	30	5	0
	33	12	0
	37	11	0
	41	14	0
	44	15	0
	48	21	0
	51	14	0
	54	24	0
	58	31	0
	61	20	0
	65	20	0
	70	6	3
	No donors
	Age	Dead	Censored
	0	0	0
	3	0	0
	7	0	0
	11	2	0
	14	1	0
	17	0	1
	20	0	0
	24	1	0
	27	1	0
	30	1	0
	33	3	0
	37	10	0
	41	19	0
	44	10	0
	48	7	0
	51	10	0
	54	11	0
	58	33	0
	61	17	0
	65	30	0
	70	28	16
Panel D	cuticular hexane extract
	Age	Dead	Censored
	0	0	0
	2	0	0
	7	0	0
	11	8	0
	14	12	0
	17	10	0
	21	17	0
	24	14	0
	28	15	0
	31	9	0
	34	5	0
	37	2	0
	42	9	15
	blank hexane
	Age	Dead	Censored
	0	0	0
	2	0	0
	7	0	0
	11	1	0
	14	0	0
	17	0	0
	21	0	1
	24	1	0
	28	0	0
	31	0	1
	34	0	0
	37	1	0
	42	5	0
	45	2	0
	48	2	0
	52	10	2
	56	7	0
	59	12	0
	63	21	0
	66	17	37
Panel E	STD + Hexane
	Age	Dead	Censored
	6	0	0
	11	5	1
	13	1	0
	17	4	0
	20	5	0
	23	5	0
	27	8	0
	30	3	0
	33	5	0
	35	2	0
	39	7	0
	42	4	0
	45	5	0
	49	4	0
	52	8	0
	56	5	0
	60	10	0
	63	1	0
	67	2	0
	STD + 7-T
	Age	Dead	Censored
	6	0	0
	11	9	0
	13	3	0
	17	7	0
	20	7	0
	23	7	0
	27	9	0
	30	8	0
	33	15	0
	35	5	0
	39	6	0
	42	4	0
	45	2	0
	49	0	0
	52	1	0
	LOW + Hexane
	Age	Dead	Censored
	6	0	0
	11	1	0
	13	1	0
	17	3	0
	20	0	0
	23	1	0
	27	1	0
	30	0	0
	33	2	0
	35	0	0
	39	2	0
	42	2	0
	45	4	0
	49	2	0
	52	9	0
	56	9	0
	60	16	0
	63	11	0
	67	12	0
	70	8	0
	73	0	0
	77	2	0
	LOW + 7-T
	Age	Dead	Censored
	6	0	0
	11	3	0
	13	5	0
	17	16	0
	20	4	1
	23	5	0
	27	9	0
	30	9	1
	33	8	0
	35	6	0
	39	6	0
	42	3	0
	45	6	0
Panel F	STD 30
	Age	Dead	Censored
	0	0	0
	2	0	0
	6	0	0
	10	0	0
	13	1	0
	17	5	0
	20	5	0
	23	2	0
	26	24	0
	30	21	0
	34	22	0
	38	13	0
	41	4	0
	45	3	0
	48	2	0
	52	2	0
	55	4	0
	59	3	0
	62	3	0
	65	0	0
	67	1	0
	69	1	0
	73	3	0
	76	1	0
	STD 15
	Age	Dead	Censored
	0	0	0
	2	0	0
	6	0	0
	10	0	0
	13	0	0
	17	0	0
	20	1	0
	24	0	0
	28	1	1
	31	1	0
	34	1	1
	38	9	0
	41	6	1
	45	4	0
	48	9	0
	52	4	0
	55	6	0
	59	9	0
	62	9	0
	65	10	0
	69	8	0
	73	14	0
	76	7	0
	80	20	0
	83	5	0
	87	1	0
	LOW 90
	Age	Dead	Censored
	0	0	0
	2	0	0
	5	2	0
	9	0	0
	13	2	0
	16	36	0
	19	35	0
	22	44	0
	25	24	0
	29	43	0
	33	33	0
	37	28	0
	41	20	0
	44	16	0
	48	8	0
	51	11	0
	55	3	0
	58	3	0
	62	10	0
	65	6	0
	68	4	0
	72	9	0
	76	12	0
	79	3	0
	83	2	0
	86	1	0
	LOW 30
	Age	Dead	Censored
	0	0	0
	2	0	0
	6	0	0
	10	0	0
	14	0	0
	17	0	0
	20	0	0
	23	0	0
	27	3	0
	30	1	0
	34	7	0
	38	13	0
	42	15	0
	45	9	0
	49	18	0
	52	18	0
	56	8	0
	59	16	0
	63	12	0
	66	19	0
	69	12	0
	73	23	0
	77	18	0
	80	8	0
	84	8	0
	LOW 15
	Age	Dead	Censored
	0	0	0
	2	0	0
	6	0	0
	10	0	0
	14	1	0
	17	1	0
	21	0	0
	24	0	0
	27	1	0
	30	1	1
	34	4	0
	38	4	0
	42	4	0
	45	3	0
	49	8	0
	52	11	0
	56	13	0
	59	13	0
	63	10	0
	66	17	0
	69	22	0
	73	35	0
	77	33	0
	80	20	0
	84	14	0
	87	0	0
	91	1	0
